# Supplementary material for: Regulation of NCOA4-mediated iron recycling ameliorates paraquat-induced lung injury by inhibiting ferroptosis
Source: Cell Commun Signal. 2024 Feb 22;22:146. doi: 10.1186/s12964-024-01520-1 (PMC10885609; doi:10.1186/s12964-024-01520-1)
Supplement: Supplementary file 1 — Additional file 1: Table S1. Differentially expressed ferroptosis genes. [file 12964_2024_1520_MOESM1_ESM.xlsx]

## Sheet: Sheet1
Table S1 differentially expressed ferroptosis genes
gene_symbol	diffexp_log2fc	adjusted q value	adjusted p value
SCD	-1.37555	9.2727e-24	3.64903e-25
ATF4	1.61667	7.97639e-33	1.83491e-34
FADS1	-1.38866	2.18197e-31	5.43668e-33
GDF15	3.04851	1.27176e-107	2.73563e-110
VDAC2	1.27338	2.6268e-41	3.95527e-43
SREBF1	-1.33104	1.78106e-29	4.99114e-31
PDK4	-2.42364	1.5453e-27	4.75519e-29
HIF1A	-1.16986	2.94181e-06	6.02565e-07
EGR1	-1.0642	4.30023e-12	4.33723e-13
CDKN1A	2.25803	4.3173e-128	7.48098e-131
PLIN2	1.83403	5.07285e-81	2.06115e-83
HSF1	1.2361	6.23947e-14	5.24926e-15
RELA	1.85537	4.12407e-68	2.43955e-70
JUN	2.92567	1.02686e-141	9.81698e-145
CAV1	1.241	7.98492e-31	2.06589e-32
LPCAT3	-1.17302	1.61743e-24	6.11753e-26
DNAJB6	1.22719	2.38837e-25	8.47776e-27
BRD2	1.11279	1.02041e-28	2.97539e-30
ACSL4	-1.1968	1.10322e-07	1.85496e-08
PPARG	1.04435	1.31974e-21	5.99307e-23
KEAP1	1.05813	3.49857e-14	2.88272e-15
CP	-1.75656	5.51608e-44	7.41586e-46
YY1AP1	1.20558	3.70824e-23	1.52664e-24
SMG9	1.26433	3.5368e-17	2.24431e-18
PARP6	1.10257	4.24404e-31	1.07521e-32
BID	1.06267	3.31578e-15	2.48446e-16
ARF6	1.39441	5.21193e-31	1.32976e-32
NR1D1	1.22159	1.39481e-17	8.62589e-19
HILPDA	1.99969	3.37416e-65	2.1774e-67
CARS1	1.42851	3.14285e-30	8.45055e-32
NDRG1	3.64644	1.50768e-296	9.00858e-301
EGFR	1.09134	3.18332e-06	6.55456e-07
ACSL1	-1.71826	6.9589e-23	2.92726e-24
GABARAPL1	1.74457	1.50757e-55	1.34218e-57
CDH1	-3.00705	1.11604e-102	2.86746e-105
BRD4	1.22997	9.14832e-43	1.29004e-44
TFAP2A	-1.19551	5.40975e-27	1.70994e-28
TNFAIP3	2.37092	3.01845e-36	5.80749e-38
KIF20A	-2.30648	3.98975e-59	3.12295e-61
SLC11A2	-1.32785	2.75385e-25	9.85632e-27
MAP1LC3A	2.00687	1.90736e-16	1.29467e-17
ACSF2	-1.42544	4.57637e-18	2.73718e-19
RBMS1	1.18126	1.41618e-10	1.67038e-11
MAP3K14	1.32974	4.62445e-26	1.54185e-27
SIAH2	2.28727	3.63898e-103	9.13224e-106
SLC40A1	-2.08894	6.30548e-29	1.81222e-30
CHAC1	1.43555	3.1051e-13	2.80527e-14
CREB1	1.34077	1.68381e-12	1.62686e-13
PPP1R13L	1.79313	4.59704e-63	3.04894e-65
GSK3B	1.13449	3.21306e-28	9.54166e-30
ATF3	4.20974	6.28274e-140	7.88345e-143
PARP9	-1.04957	7.53285e-12	7.80021e-13
SIRT1	1.18801	1.42967e-05	3.25981e-06
NR5A2	-1.77603	1.33723e-26	4.33064e-28
BRPF1	1	4.5784e-12	4.63147e-13
ARNTL	1.6738	1.28958e-18	7.3587e-20
DHODH	-1.49228	1.57169e-13	1.37954e-14
SNCA	-1.35168	8.15511e-05	2.10846e-05
RICTOR	1.05186	0.000146597	3.98726e-05
KDM6B	2.37505	4.60354e-99	1.32033e-101
MDM2	1.27435	1.31169e-13	1.13958e-14
SESN2	2.67507	3.38697e-73	1.74044e-75
ACADSB	-1.45644	4.83567e-15	3.67818e-16
BACH1	1.74565	2.84995e-10	3.45856e-11
YTHDC2	-1.50158	8.06397e-12	8.37909e-13
NEDD4L	1.6739	3.67683e-58	2.9659e-60
